# Supplementary material for: Cardiac miRNA Expression and their mRNA Targets in a Rat Model of Prediabetes
Source: Int J Mol Sci. 2020 Mar 20;21(6):2128. doi: 10.3390/ijms21062128 (PMC7139428; doi:10.3390/ijms21062128)
Supplement: Supplementary file 1 [file ijms-21-02128-s001.zip]

Archive with 2 entries (2 files):
- sTable 2.pdf
- sTable 1 .pdf
